# Supplementary material for: Immunoinformatics-based design of artificial chimeric proteins as universal vaccine candidates against foot-and-mouth disease virus serotypes A, O, and SAT2
Source: Sci Rep. 2026 Jun 9;16:17866. doi: 10.1038/s41598-026-49135-5 (PMC13249879; doi:10.1038/s41598-026-49135-5)
Supplement: Supplementary file 2 — Supplementary Material 2 [file 41598_2026_49135_MOESM2_ESM.csv]

Accession	Strain	Collection Date	Host	Description
MW413345	FMD/A/Egy/AHRI-RL1028/2020/VP1	2020	cattle	Foot-and-mouth disease virus A isolate FMD/A/Egy/A...
KX258044	ERI/2/98	15-Jan-98	bovine	Foot-and-mouth disease virus A isolate ERI/2/98 VP...
OL769314	FMD/A/EGY/AHRI/G2-2019	2019	cattle	Foot-and-mouth disease virus A isolate FMD/A/EGY/A...
KC440882	EGY 1/2012	Jan-12	Not specified	Foot-and-mouth disease virus - type A isolate EGY ...
OL769315	FMD/A/EGY/AHRI/G3-2020	2020	cattle	Foot-and-mouth disease virus A isolate FMD/A/EGY/A...
MT597128	FMDV/A/EGY-Qalubia6-2017	Nov-17	cattle	Foot-and-mouth disease virus A isolate FMDV/A/EGY-...
MT508912	N/A	Dec-18	cattle	Foot-and-mouth disease virus A strain Egy/Alex/201...
MT442149	EGY/2/2011	9-Jan-11	Not specified	Foot-and-mouth disease virus A isolate EGY/2/2011 ...
KC888938	A/Egy/Menoufia/2010	Not specified	cattle	Foot-and-mouth disease virus - type A isolate A/Eg...
KC888939	A/Egy/Qaliubia/2011	Not specified	cattle	Foot-and-mouth disease virus - type A isolate A/Eg...
KR092701	N/A	16-Dec-13	Not specified	Foot-and-mouth disease virus A strain A/Cairo/EGY/...
MT442146	EGY/1/2010	14-Oct-10	Not specified	Foot-and-mouth disease virus A isolate EGY/1/2010 ...
MH732982	FMDV/EGY/typeA/MA1/AHRI/2018	2018	cattle	Foot-and-mouth disease virus A isolate FMDV/EGY/ty...
MT863265	A/cow/Damietta/Egypt/2016	2016	Bos taurus	Foot-and-mouth disease virus A isolate A/cow/Damie...
MG552838	N/A	Mar-15	Buffalo	Foot-and-mouth disease virus A strain A/Egy/Damiet...
MG552842	N/A	Sep-16	cattle	Foot-and-mouth disease virus A strain A/Egy/Damiet...
MT442153	EGY/3/2013	8-Jan-13	cattle	Foot-and-mouth disease virus A isolate EGY/3/2013 ...
MG552841	N/A	Aug-16	cattle	Foot-and-mouth disease virus A strain A/Egy/Beni S...
MG552839	N/A	Apr-15	Buffalo	Foot-and-mouth disease virus A strain A/Egy/Monufi...
MT442154	EGY/5/2013	31-Mar-13	cattle	Foot-and-mouth disease virus A isolate EGY/5/2013 ...
MH732981	FMDV/EGY/typeA/Kh1/AHRI/2018	2018	cattle	Foot-and-mouth disease virus A isolate FMDV/EGY/ty...
MN853329	FMDV/Giza/AHRI/2016	2016	cattle	Foot-and-mouth disease virus A isolate FMDV/Giza/A...
EF208756	A/EGY/1/72	13-May-72	bovine	Foot-and-mouth disease virus - type A isolate A/EG...
EF208757	A/EGY/1/2006	9-Feb-06	bovine	Foot-and-mouth disease virus - type A isolate A/EG...
EF208762	A/ETH/3/2005	Not specified	bovine	Foot-and-mouth disease virus - type A isolate A/ET...
EF208765	A/ETH/7/92	3-Oct-92	bovine	Foot-and-mouth disease virus - type A isolate A/ET...
EF208766	A/ETH/1/94	2-Feb-94	bovine	Foot-and-mouth disease virus - type A isolate A/ET...
EF208774	A/KEN/15/98	8-Sep-98	bovine	Foot-and-mouth disease virus - type A isolate A/KE...
EF208769	A/IRN/1/2005	4-Apr-05	bovine	Foot-and-mouth disease virus - type A isolate A/IR...
EF208773	A/KEN/29/2005	24-Aug-05	bovine	Foot-and-mouth disease virus - type A isolate A/KE...
KX083565	FMD/A/EGY/Dakahlia/	2014	cattle	Foot-and-mouth disease virus A isolate FMD/A/EGY/D...
KT699210	Suez/EGY/1/2014	2014	cattle	Foot-and-mouth disease virus A isolate Suez/EGY/1/...
MG552840	N/A	Jun-15	Buffalo	Foot-and-mouth disease virus A strain A/Egy/Qalyub...
MT597129	FMDV/A/EGY-Sharkia7-2017	Oct-17	cattle	Foot-and-mouth disease virus A isolate FMDV/A/EGY-...
MT863267	A/buffalo/Dakahlia/Egypt/2016	2016	Bubalus bubalis	Foot-and-mouth disease virus A isolate A/buffalo/D...
MT199285	N/A	2018	cattle and buffalo	Foot-and-mouth disease virus A strain A/Alexandria...
MG957500	N/A	2015	bufflo	Foot-and-mouth disease virus A strain A/EGY/Bufflo...
KC888937	A/Egy/Sharquia/2009	Not specified	cattle	Foot-and-mouth disease virus - type A isolate A/Eg...
MG552837	N/A	Apr-15	cattle	Foot-and-mouth disease virus A strain A/Egy/Beheir...
MK422570	A/EGY/3/2009	1-Jan-09	cattle	Foot-and-mouth disease virus A isolate A/EGY/3/200...
KX447000	Giza 1/Egy/2016	2016	cattle	Foot-and-mouth disease virus A isolate Giza 1/Egy/...
MT863264	A/cow/Dakahlia/Egypt/2016	2016	Bos taurus	Foot-and-mouth disease virus A isolate A/cow/Dakah...
MT863266	A/buffalo/Damietta/Egypt/2016	2016	Bubalus bubalis	Foot-and-mouth disease virus A isolate A/buffalo/D...
MT442165	EGY/30/2013	20-Mar-13	cattle	Foot-and-mouth disease virus A isolate EGY/30/2013...
MT442167	EGY/31/2014	28-May-14	cattle	Foot-and-mouth disease virus A isolate EGY/31/2014...
ON380439	Egypt 1SD	Apr-22	cattle	Foot-and-mouth disease virus A isolate Egypt 1SD V...
ON380440	Egypt 2SD	Apr-22	cattle	Foot-and-mouth disease virus A isolate Egypt 2SD V...
OL456140	FMD/A/Egy/Dakahlia/2020/VP1	2020	cattle	Foot-and-mouth disease virus A isolate FMD/A/Egy/D...
OP321262	A/Dakahleya3/Egypt/2022	Aug-22	buffalo	Foot-and-mouth disease virus A isolate A/Dakahleya...
MN853330	FMDV/Fayoum/AHRI/2016	2016	cattle	Foot-and-mouth disease virus A isolate FMDV/Fayoum...
OQ302221	RL308	Mar-22	cattle	UNVERIFIED: Foot-and-mouth disease virus A isolate...
OQ302225	RL363	May-22	cattle	UNVERIFIED: Foot-and-mouth disease virus A isolate...
MT597127	FMDV/A/EGY-Gharbia8-2018	Feb-18	Buffalo	Foot-and-mouth disease virus A isolate FMDV/A/EGY-...
MG552843	N/A	Mar-16	cattle	Foot-and-mouth disease virus A strain A/Egy/Faiyum...
EF208770	A/IRN/2/87	11-Mar-87	bovine	Foot-and-mouth disease virus - type A isolate A/IR...
OP823161	FMDV/A/Buffalo/Beheira1/Egy/2022	2022	buffalo	Foot-and-mouth disease virus isolate FMDV/A/Buffal...
MK572799	EGY/19/2016	7-Nov-16	cattle	Foot-and-mouth disease virus A isolate EGY/19/2016...
MK422573	A/EGY/8/2015	21-Sep-15	cattle	Foot-and-mouth disease virus A isolate A/EGY/8/201...
MK422574	A/EGY/3/2016	11-Jan-16	cattle	Foot-and-mouth disease virus A isolate A/EGY/3/201...
KX446998	Ismailia 3/Egy/2016	2016	cattle	Foot-and-mouth disease virus A isolate Ismailia 3/...
MW792216	A/Ismailia1/Egy/2018	2018	cattle and buffalo	Foot-and-mouth disease virus A isolate A/Ismailia1...
MW792217	A/Gharbia1/Egy/2018	2018	cattle and buffalo	Foot-and-mouth disease virus A isolate A/Gharbia1/...
MK422548	O/EGY/19/2012	28-Feb-12	cattle	Foot-and-mouth disease virus O isolate O/EGY/19/20...
EU667451	O/LAO/2/2006	Apr-06	bovine	Foot-and-mouth disease virus - type O isolate O/LA...
AJ004658	O1/Manisa/Turkey/69	Not specified	Not specified	Foot-and-mouth disease virus, isolate O1/Manisa/Tu...
DQ164871	O1/Sharquia/EGY/72	Not specified	Not specified	Foot-and-mouth disease virus - type O isolate O1/S...
OM221189	EGY/26/2014	22-Apr-14	cattle	Foot-and-mouth disease virus O isolate EGY/26/2014...
KJ210073	FMD/O/1D/Egypt/Alexandria/2013	2013	cattle	Foot-and-mouth disease virus - type O isolate FMD/...
AJ251477	N/A	Not specified	Not specified	Foot-and-mouth disease virus O gene for VP4, VP2, ...
MF322684	Sharkia1/Egy/ 2017	Not specified	Not specified	Foot-and-mouth disease virus O isolate Sharkia1/Eg...
ON569816	O/Egy/Sharquia1/22	Feb-22	cattle	Foot-and-mouth disease virus O isolate O/Egy/Sharq...
JQ837834	O/EGY/8KFS-2009	Aug-09	cattle	Foot-and-mouth disease virus - type O isolate O/EG...
MG571528	30/Egy/2016	2016	cattle	Foot-and-mouth disease virus O isolate 30/Egy/2016...
KX258001	EGY/24/2013	27-Nov-13	cattle	Foot-and-mouth disease virus O isolate EGY/24/2013...
MT443080	EGY/10/2011	13-Jul-11	Not specified	Foot-and-mouth disease virus O isolate EGY/10/2011...
OM221178	EGY/26/2012	25-Apr-12	sheep	Foot-and-mouth disease virus O isolate EGY/26/2012...
OM221191	EGY/28/2014	6-May-14	cattle	Foot-and-mouth disease virus O isolate EGY/28/2014...
OM221201	EGY/14/2015	29-Dec-15	cattle	Foot-and-mouth disease virus O isolate EGY/14/2015...
OM221233	EGY/32/2017	18-Apr-17	cattle	Foot-and-mouth disease virus O isolate EGY/32/2017...
MF322685	Gharbia1/Egy/ 2017	Not specified	Not specified	Foot-and-mouth disease virus O isolate Gharbia1/Eg...
MF962876	Beni-Suef AT10/Egy/2017	2016/2017	buffalo	Foot-and-mouth disease virus O clone AT10 viral pr...
JQ837835	O/EGY/2MNF-2009	Aug-09	cattle	Foot-and-mouth disease virus - type O isolate O/EG...
MT597125	El-Kassasen/Egy/1/2014	Jan-17	cattle	Foot-and-mouth disease virus O isolate FMDV/O/EGY-...
OM221194	EGY/18/2014	18-Aug-14	cattle	Foot-and-mouth disease virus O isolate EGY/34/2014...
EU553840	O/EGY/H1-BTE/2005	1993	Not specified	Foot-and-mouth disease virus - type O isolate O/EG...
MG552844	SUD/3/2008	Jul-15	cattle	Foot-and-mouth disease virus O strain O/Egy/Beni S...
MN296503	N/A	1-Feb-04	cattle	Foot-and-mouth disease virus O isolate O/EGY/H1/20...
MG552846	O/EGY/H2/2009	Dec-16	cattle	Foot-and-mouth disease virus O strain O/Egy/Port S...
MN296507	EGY/1/2014	1-Feb-17	cattle	Foot-and-mouth disease virus O isolate O/EGY/H1/20...
OM221204	EGY/3/2015	20-Feb-16	water buffalo	Foot-and-mouth disease virus O isolate EGY/7/2016 ...
OM221205	FMDV/O/EGY-Sharkia13-2017	22-Feb-16	cattle	Foot-and-mouth disease virus O isolate EGY/8/2016 ...
OM221232	EGY/34/2014	16-Apr-17	cattle	Foot-and-mouth disease virus O isolate EGY/31/2017...
MT443078	O/EGY/3/93	21-Apr-11	Not specified	Foot-and-mouth disease virus O isolate EGY/6/2011 ...
OM221186	N/A	6-Jan-14	cattle	Foot-and-mouth disease virus O isolate EGY/5/2014 ...
MG552848	O/EGY/H1/2004	Feb-17	Buffalo	Foot-and-mouth disease virus O strain O/Egy/Dakahl...
OM221212	N/A	24-Mar-16	cattle	Foot-and-mouth disease virus O isolate EGY/17/2016...
MF322680	O/EGY/H1/2017	Not specified	Not specified	Foot-and-mouth disease virus O isolate Alexandria ...
OM221185	EGY/7/2016	5-Jan-14	cattle	Foot-and-mouth disease virus O isolate EGY/4/2014 ...
OM221197	EGY/8/2016	21-Sep-15	cattle	Foot-and-mouth disease virus O isolate EGY/9/2015 ...
OM681355	EGY/31/2017	2019	cattle	Foot-and-mouth disease virus isolate FMDV/O/EGY/Me...
MT597122	EGY/6/2011	Jan-18	cattle	Foot-and-mouth disease virus O isolate FMDV/O/EGY-...
MT597123	EGY/5/2014	Dec-17	cattle	Foot-and-mouth disease virus O isolate FMDV/O/EGY-...
KP940473	N/A	2014	cattle	Foot-and-mouth disease virus - type O isolate FMD/...
OM681354	EGY/17/2016	2019	Buffalo	Foot-and-mouth disease virus isolate FMDV/O/EGY/Sh...
JX570617	Alexandria 1/Egy/2016	17-Feb-12	cattle	Foot-and-mouth disease virus - type SAT 2 isolate ...
JX570633	EGY/4/2014	16-Feb-12	cattle	Foot-and-mouth disease virus - type SAT 2 isolate ...
AF540910	EGY/9/2015	Not specified	Not specified	Foot-and-mouth disease virus SAT 2 clone ZIM/7/83,...
MZ097483	FMDV/O/EGY/Menofia/2019	2018	cattle	Foot-and-mouth disease virus - type SAT 2 isolate ...
JX570622	FMDV/O/EGY-Qalubia10-2018	29-Feb-12	cattle	Foot-and-mouth disease virus - type SAT 2 isolate ...
MT597121	FMDV/O/EGY-Qalubia11-2017	Oct-16	Buffalo	Foot-and-mouth disease virus SAT 2 isolate FMDV/SA...
MT597120	Abo Sultan/EGY/3/2014	Dec-17	cattle	Foot-and-mouth disease virus SAT 2 isolate FMDV/SA...
MZ097480	FMDV/O/EGY-Behera12-2017	2018	Buffalo	Foot-and-mouth disease virus - type SAT 2 isolate ...
MZ097482	El-Behira 3/Egy/2016	2018	cattle	Foot-and-mouth disease virus - type SAT 2 isolate ...
MG552850	Cairo1/Egy/ 2017	Jan-17	Buffalo	Foot-and-mouth disease virus SAT 2 strain SAT2/Egy...
JX013980	Ismailia13/Egy/ 2016	13-Mar-12	cattle	Foot-and-mouth disease virus - type SAT 2 isolate ...
KX258067	N/A	17-Apr-14	cattle	Foot-and-mouth disease virus SAT 2 isolate EGY/24/...
MT199283	O1/Sharquia/Egypt/72	2018	buffalo	Foot-and-mouth disease virus strain SAT2/El-Menofi...
MZ097481	N/A	2018	cattle	Foot-and-mouth disease virus - type SAT 2 isolate ...
KY372408	FMD/O/1D/Egypt/EL-Mania/2013	May-12	cattle	Foot-and-mouth disease virus SAT 2 isolate cattle/...
KY372409	FMD/O/1D/Egypt/Ismaalia/2013	Mar-12	buffalo	Foot-and-mouth disease virus SAT 2 isolate buffalo...
KY372410	FMD/O/Dakahlia/Egypt/2014	May-12	cattle	Foot-and-mouth disease virus SAT 2 isolate cattle/...
MT450473	FMDV/O/EGY/Sharquia/2019	2018	cattle	Foot-and-mouth disease virus isolate FMDV-EGY-SAT2...
MT597118	EGY/2/2012	Dec-18	cattle	Foot-and-mouth disease virus SAT 2 isolate FMDV/SA...
MT597119	LIB/39/2012	Nov-17	Buffalo	Foot-and-mouth disease virus SAT 2 isolate FMDV/SA...
JX570620	N/A	27-Feb-12	cattle	Foot-and-mouth disease virus - type SAT 2 isolate ...
KX258066	FMDV/SAT2/EGY/Ismailia/2018/VP1	17-Mar-14	cattle	Foot-and-mouth disease virus SAT 2 isolate EGY/22/...
MF322695	EGY/9/2012	Not specified	Not specified	Foot-and-mouth disease virus SAT 2 isolate Daqahli...
MZ146910	FMDV/SAT2/EGY-Sharkia5-2016	2018	cattle	Foot-and-mouth disease virus - type SAT 2 isolate ...
MH732988	FMDV/SAT2/EGY- Gharbia4-2017	2018	cattle	Foot-and-mouth disease virus SAT 2 isolate FMDV/EG...
MH732987	FMDV/SAT2/EGY/Behaira/2018	2018	cattle	Foot-and-mouth disease virus SAT 2 isolate FMDV/EG...
MH732985	FMDV/SAT2/Egy/Dakahlia2/2018	2018	cattle	Foot-and-mouth disease virus SAT 2 isolate FMDV/EG...
MH732984	N/A	2018	cattle	Foot-and-mouth disease virus SAT 2 isolate FMDV/EG...
MZ097479	EGY/23/2012	2018	cattle	Foot-and-mouth disease virus - type SAT 2 isolate ...
JX014255	EGY/24/2014	29-Feb-12	Not specified	Foot-and-mouth disease virus - type SAT 2 isolate ...
JX570621	N/A	27-Feb-12	cattle	Foot-and-mouth disease virus - type SAT 2 isolate ...
KF112932	FMDV/SAT2/EGY/Dakahlia1/2018	8-Mar-12	Bubalus bubalis (water buffalo)	Foot-and-mouth disease virus - type SAT 2 isolate ...
MF322696	cattle/EGY/Dakahlia/2012	Not specified	Not specified	Foot-and-mouth disease virus SAT 2 isolate Fayoum1...
OL448982	buffalo/EGY/Domiatte/2012	2019	buffalo	Foot-and-mouth disease virus SAT 2 isolate FMDV/SA...
KF112936	cattle/EGY/Domiatte/2012	19-May-12	cattle	Foot-and-mouth disease virus - type SAT 2 isolate ...
KF112937	FMDV-EGY-SAT2-NEH1-2018	21-May-12	cattle	Foot-and-mouth disease virus - type SAT 2 isolate ...
KF055860	FMDV/SAT2/EGY-Behera2-2018	2-Mar-12	cattle	Foot-and-mouth disease virus - type SAT 2 isolate ...
KF055861	FMDV/SAT2/EGY- Qalubia3-2019	2-Mar-12	cattle	Foot-and-mouth disease virus - type SAT 2 isolate ...
KX258063	EGY/5/2012	21-May-12	cattle	Foot-and-mouth disease virus SAT 2 isolate EGY/43/...
KX258064	EGY/22/2014	3-Feb-14	cattle	Foot-and-mouth disease virus SAT 2 isolate EGY/11/...
KF112935	Daqahlia2/Egy/2017	17-May-12	cattle	Foot-and-mouth disease virus - type SAT 2 isolate ...
KF112934	FMDV/SAT2/EGY/Suez/2018	13-Mar-12	cattle	Foot-and-mouth disease virus - type SAT 2 isolate ...
JX570623	FMDV/EGY/SAT2/AHRI/RV1/2018	29-Feb-12	cattle	Foot-and-mouth disease virus - type SAT 2 isolate ...
JX570624	FMDV/EGY/SAT2/AHRI/KA2/2018	29-Feb-12	cattle	Foot-and-mouth disease virus - type SAT 2 isolate ...
JX570625	FMDV/EGY/SAT2/AHRI/GRU1/2018	1-Mar-12	cattle	Foot-and-mouth disease virus - type SAT 2 isolate ...
JX570626	FMDV/EGY/SAT2/AHRI/RL110/2018	3-Mar-12	cattle	Foot-and-mouth disease virus - type SAT 2 isolate ...
MN864516	FMDV/SAT2/EGY/Sharkia/2018	Not specified	water buffalo	UNVERIFIED: Foot-and-mouth disease virus SAT 2 iso...
JX570627	EGY/9/2012	4-Mar-12	cattle	Foot-and-mouth disease virus - type SAT 2 isolate ...
MG552851	EGY/6/2012	Jan-17	Buffalo	Foot-and-mouth disease virus SAT 2 strain SAT2/Egy...
MT602089	EGY/17/2012	20-Jan-18	cattle	Foot-and-mouth disease virus SAT 2 isolate EGY/1/2...
JX014256	Fayoum1/Egy/2017	16-Apr-12	cattle	Foot-and-mouth disease virus - type SAT 2 isolate ...
KC440884	FMDV/SAT2/EGY/Behaira/2019	Mar-12	Not specified	Foot-and-mouth disease virus - type SAT 2 isolate ...
MF962876.1	Beni-Suef AT10/Egy/2017	2016/2017	buffalo	Foot-and-mouth disease virus O clone AT10 viral protein 1 gene, partial cds
JQ837835.1	O/EGY/2MNF-2009	Aug-09	cattle	Foot-and-mouth disease virus - type O isolate O/EGY/2MNF-2009 VP1 protein mRNA, partial cds
KT121465	El-Kassasen/Egy/1/2014	2014	cattle	Foot-and-mouth disease virus O isolate El-Kassasen/Egy/1/2014 VP1 (1D) gene, partial cds
KX258004	EGY/18/2014	1-Mar-14	water buffalo	Foot-and-mouth disease virus O isolate EGY/18/2014 VP1 gene, partial cds
MN296504	O/EGY/H1-BTE/2005	1-Feb-05	cattle	Foot-and-mouth disease virus O isolate O/EGY/H1-BTE/2005 VP1 gene, partial cds
GU566059	SUD/3/2008	11-Feb-08	cattle	Foot-and-mouth disease virus O isolate SUD/3/2008 VP1 gene, partial cds
MG552845	O/Egy/Faiyum/2015	Apr-15	buffalo	Foot-and-mouth disease virus O strain O/Egy/Faiyum/2015 capsid protein gene, partial cds
MN296506	O/EGY/H2/2009	1-Feb-09	cattle	Foot-and-mouth disease virus O isolate O/EGY/H2/2009 VP1 gene, partial cds
OM221183	EGY/1/2014	1-Jan-14	cattle	Foot-and-mouth disease virus O isolate EGY/1/2014 capsid polypeptide gene, partial cds
KT121467	Abo Sultan/EGY/3/2014	2014	cattle	Foot-and-mouth disease virus O isolate Abo Sultan/EGY/3/2014 VP1 (1D) gene, partial cds
MT597124	FMDV/O/EGY-Behera12-2017	Feb-17	buffalo	Foot-and-mouth disease virus O isolate FMDV/O/EGY-Behera12-2017 VP1 gene, partial cds
KX447123	El-Behira 3/Egy/2016	2016	cattle	Foot-and-mouth disease virus O isolate El-Behira 3/Egy/2016 viral protein 1 gene, partial cds
MF322683	Cairo1/Egy/ 2017	2017		Foot-and-mouth disease virus O isolate Cairo1/Egy/ 2017 viral protein 1 gene, partial cds
MF322679	Ismailia13/Egy/ 2016	2016		Foot-and-mouth disease virus O isolate Ismailia13/Egy/ 2016 viral protein 1 gene, partial cds
MG552849	O/Egy/Qalyubia/2017	Feb-17	cattle	Foot-and-mouth disease virus O strain O/Egy/Qalyubia/2017 capsid protein gene, partial cds
AJ004655	O1/Sharquia/Egypt/72	1972		Foot-and-mouth disease virus, isolate O1/Sharquia/Egypt/72, VP1 (partial)
OK558889	FMDV/O/EGY/Qalubia/2009	2009	cattle	Foot-and-mouth disease virus O strain FMDV/O/EGY/Qalubia/2009 viral protein 1 gene, partial cds
KJ210078	FMD/O/1D/Egypt/EL-Mania/2013	2013	cattle	Foot-and-mouth disease virus - type O isolate FMD/O/1D/Egypt/EL-Mania/2013 polyprotein gene, partial cds
OM221196	EGY/3/2015	27-May-15	cattle	Foot-and-mouth disease virus O isolate EGY/3/2015 capsid polypeptide gene, partial cds
KJ210075	FMD/O/1D/Egypt/Ismaalia/2013	2013	cattle	Foot-and-mouth disease virus - type O isolate FMD/O/1D/Egypt/Ismaalia/2013 polyprotein gene, partial cds
